# Supplementary material for: Characterization of Hyaluronidase 4 Involved in the Catabolism of Chondroitin Sulfate
Source: Molecules. 2022 Sep 18;27(18):6103. doi: 10.3390/molecules27186103 (PMC9501593; doi:10.3390/molecules27186103)
Supplement: Supplementary file 1 [file molecules-27-06103-s001.zip]

Archive with 1 entries (1 files):
- molecules-1753585-supplementary.pdf
